# Supplementary material for: Investigation of the impact of brewing parameters on toxic element and rare earth element contamination in oolong tea
Source: Front Nutr. 2025 Nov 11;12:1656046. doi: 10.3389/fnut.2025.1656046 (PMC12646019; doi:10.3389/fnut.2025.1656046)
Supplement: Supplementary file 3 [file Table_1.xlsx]

## Sheet: Supplementary Table 1 
Supplementary Table 1 Tea sample summary table
Variety/Origin	Fujian	Guangdong	Taiwan	Total
Tieguanyin	37	0	0	37
Dahongpao	24	1	0	25
Dan Cong	1	36	0	37
Others	3	1	5	9
Total	65	38	5	108

## Sheet: Supplementary Table 2
Supplementary Table 2 Detection and quantitation limits of detection elements
Element	Al (mg/L)	Sc (µg/L)	Mn (mg/L)	Ni (mg/L)	Cu (mg/L)	Y (µg/L)	Cd (µg/L)	La (µg/L)	Ce (µg/L)	Pr (µg/L)	Nd (µg/L)	Sm (µg/L)	Eu (µg/L)	Gd (µg/L)	Tb (µg/L)	Dy (µg/L)	Ho (µg/L)	Er (µg/L)	Tm (µg/L)	Yb (µg/L)	Lu (µg/L)	Pb (µg/L)
Limit of Detection	0.006	0.02	0.0002	0.0002	0.0002	0.02	0.06	0.03	0.02	0.02	0.02	0.02	0.006	0.007	0.005	0.005	0.003	0.005	0.003	0.005	0.003	0.07
Limit of Quantification	0.018	0.06	0.0006	0.0006	0.0006	0.06	0.18	0.09	0.06	0.06	0.06	0.06	0.018	0.021	0.015	0.015	0.009	0.015	0.009	0.015	0.009	0.21
